# Supplementary material for: Optical characteristics after Descemet membrane endothelial keratoplasty: 1-year results
Source: PLoS One. 2020 Oct 14;15(10):e0240458. doi: 10.1371/journal.pone.0240458 (PMC7556451; doi:10.1371/journal.pone.0240458)
Supplement: S2 Table — (XLSX) [file pone.0240458.s003.xlsx]

## Sheet: dataset
	Eye	Post operative period	age	BSCVA	Group	CCT 0mm	CCT 9mm	ant avgK	pos avg K	total avg K	Ant S35(coma-like)	Ant S46(sph.-like)	Ant HOAs(S3456)	Pos S35(coma-like)	Pos S46(sph.-like)	Pos HOAs(S3456)	Total S35(coma-like)	Total S46(sph.-like)	Total HOAs(S3456)
1	OS(Left)	no surgery	80	-0.0791812	Control	552	685.125	49.11	-6.28	42.96	0.334	0.397	0.519	0.075	0.113	0.135	0.296	0.366	0.471
2	OS(Left)	no surgery	73	0	Control	498	614.167	51.21	-6.43	44.91	0.779	0.522	0.937	0.066	0.113	0.131	0.802	0.459	0.924
3	OS(Left)	no surgery	73	0	Control	549	677.125	50.53	-6.29	44.37	0.297	0.634	0.7	0.097	0.184	0.208	0.329	0.589	0.674
4	OD(Right)	no surgery	80	-0.0791812	Control	532	647.375	49.36	-6.29	43.2	0.453	0.734	0.862	0.075	0.117	0.139	0.434	0.706	0.829
5	OD(Right)	no surgery	83	0	Control	472	607.5	49.29	-6.18	43.23	0.401	0.34	0.526	0.053	0.112	0.124	0.38	0.305	0.487
6	OS(Left)	no surgery	76	0	Control	491	631.375	52.4	-6.52	46.01	0.646	0.494	0.813	0.068	0.127	0.144	0.675	0.485	0.832
7	OS(Left)	no surgery	73	0	Control	562	687.75	48.11	-6.08	42.16	0.491	0.817	0.953	0.083	0.148	0.17	0.545	0.721	0.903
8	OD(Right)	no surgery	71	-0.0791812	Control	546	693.167	50.46	-6.63	43.98	0.497	0.832	0.969	0.123	0.212	0.245	0.497	0.701	0.859
9	OD(Right)	no surgery	73	-0.0791812	Control	513	660.714	49.69	-6.29	43.52	0.778	0.407	0.878	0.156	0.176	0.235	0.75	0.385	0.843
10	OD(Right)	no surgery	65	-0.0791812	Control	572	694.333	48.09	-6.2	42.02	0.437	0.264	0.51	0.122	0.079	0.146	0.385	0.27	0.47
11	OS(Left)	no surgery	63	-0.0791812	Control	525	672.8	49.37	-6.37	43.14	0.472	0.23	0.525	0.093	0.168	0.192	0.432	0.24	0.494
12	OS(Left)	no surgery	84	0	Control	499	630.5	47.1	-5.89	41.32	0.29	0.373	0.473	0.108	0.112	0.156	0.224	0.349	0.415
13	OD(Right)	no surgery	68	0	Control	505	666.429	50.55	-6.59	44.1	0.665	0.262	0.714	0.076	0.089	0.117	0.623	0.287	0.686
14	OS(Left)	no surgery	88	-0.0791812	Control	566	687.857	49.71	-6.29	43.56	0.518	0.397	0.652	0.082	0.123	0.148	0.527	0.37	0.644
15	OS(Left)	no surgery	76	0	Control	525	679.4	50.84	-6.59	44.39	0.681	0.627	0.926	0.193	0.151	0.245	0.576	0.589	0.824
16	OD(Right)	no surgery	70	0	Control	530	639.625	49.12	-6.13	43.12	0.338	0.429	0.547	0.131	0.089	0.158	0.26	0.441	0.512
17	OD(Right)	no surgery	72	-0.0791812	Control	514	676.5	49.68	-6.27	43.53	0.409	0.27	0.49	0.146	0.155	0.213	0.498	0.219	0.545
18	OD(Right)	no surgery	70	0	Control	538	685.375	46.94	-6.11	40.95	0.254	0.217	0.334	0.079	0.083	0.115	0.243	0.219	0.327
19	OD(Right)	no surgery	72	0	Control	450	569.167	51.24	-6.29	45.06	0.276	0.356	0.45	0.045	0.142	0.149	0.271	0.326	0.424
20	OD(Right)	no surgery	59	0	Control	577	757.571	51.96	-6.74	45.37	0.643	0.492	0.81	0.109	0.164	0.197	0.67	0.453	0.809
21	OD(Right)	no surgery	64	-0.0791812	Control	569	717.8	49.67	-6.36	43.45	0.55	0.421	0.693	0.119	0.14	0.184	0.467	0.381	0.602
22	OS(Left)	no surgery	73	-0.0791812	Control	521	648.875	48.47	-6.21	42.38	0.414	0.382	0.563	0.08	0.1	0.128	0.383	0.368	0.531
23	OD(Right)	no surgery	78	-0.0791812	Control	539	710	46.39	-6.03	40.49	0.441	0.618	0.759	0.15	0.139	0.204	0.403	0.579	0.706
24	OS(Left)	no surgery	60	-0.0791812	Control	574	671.125	48.02	-5.92	42.21	0.454	0.258	0.523	0.052	0.087	0.102	0.423	0.25	0.492
25	OD(Right)	no surgery	84	0	Control	526	660.5	49.71	-6.43	43.41	0.659	0.338	0.74	0.151	0.112	0.188	0.593	0.339	0.682
26	OD(Right)	no surgery	77	0	Control	508	627.375	48.47	-6.09	42.5	0.32	0.514	0.605	0.07	0.13	0.148	0.327	0.475	0.577
27	OD(Right)	no surgery	72	0	Control	525	657.875	49.34	-6.32	43.14	0.444	0.288	0.529	0.109	0.116	0.159	0.372	0.297	0.476
28	OS(Left)	no surgery	69	0	Control	600	739	49.18	-6.11	43.2	0.527	0.401	0.662	0.049	0.124	0.133	0.498	0.354	0.611
29	OD(Right)	no surgery	70	0	Control	530	680.875	47.12	-6.16	41.07	0.324	0.788	0.852	0.065	0.125	0.141	0.319	0.748	0.813
30	OS(Left)	no surgery	74	-0.0791812	Control	514	671.5	50.06	-6.41	43.78	0.401	0.472	0.619	0.056	0.123	0.135	0.374	0.426	0.567
31	OD(Right)	no surgery	73	0	Control	545	700.333	49.87	-6.42	43.59	0.386	0.427	0.576	0.055	0.116	0.128	0.377	0.429	0.571
1	OD(Right)	Pre	62	1	DMEK	710	748.333	47.52	-6.73	41.05	1.27	1.129	1.699	0.706	0.381	0.802	1.8	1.358	2.255
2	OD(Right)	Pre	76	0.39794	DMEK	585	727.143	51.08	-6.49	44.75	0.443	0.398	0.595	0.176	0.179	0.251	0.549	0.443	0.706
3	OS(Left)	Pre	56	0.522879	DMEK	698	826.875	49.06	-6.8	42.44	1.034	0.597	1.194	0.358	0.252	0.438	0.859	0.597	1.046
4	OD(Right)	Pre	57	0.69897	DMEK	601	682	46.65	-5.96	40.93	4.946	2.242	5.43	0.503	0.2	0.541	4.606	2.347	5.17
5	OS(Left)	Pre	60	0.221849	DMEK	558	709.625	48.41	-6.18	42.36	0.736	0.429	0.852	0.071	0.102	0.124	0.774	0.417	0.88
6	OS(Left)	Pre	83	1.69897	DMEK	723	891.25	50.78	-7.36	43.68	1.56	1.198	1.967	0.311	0.377	0.489	1.494	0.934	1.762
7	OS(Left)	Pre	76	0.69897	DMEK	922	984.4	49.78	-6.61	43.48	1.784	1.418	2.279	0.691	0.392	0.794	1.511	1.347	2.024
8	OD(Right)	Pre	71	1.69897	DMEK	684	858.667	50.47	-7.25	43.56	1.221	2.015	2.356	0.757	0.636	0.989	1.873	1.786	2.588
9	OD(Right)	Pre	83	2	DMEK	641	844.75	48.43	-7.04	41.61	1.671	1.013	1.954	0.274	0.145	0.309	1.736	1.058	2.033
10	OS(Left)	Pre	71	0.522879	DMEK	722	815.5	50.56	-6.24	44.53	0.989	0.585	1.149	0.439	0.305	0.535	0.935	0.523	1.071
11	OD(Right)	Pre	75	0.522879	DMEK	636	830.667	50.73	-6.91	44.02	0.397	0.633	0.747	0.529	0.387	0.655	0.598	0.575	0.829
12	OS(Left)	Pre	69	0.0457575	DMEK	514	709.125	47.88	-6.26	41.75	1.586	1.381	2.103	0.119	0.229	0.258	1.607	1.296	2.064
13	OD(Right)	Pre	73	1.30103	DMEK	744	862.333	49.44	-6.88	42.82	1.641	2.678	3.141	0.764	0.34	0.836	1.674	2.624	3.112
14	OS(Left)	Pre	78	0.69897	DMEK	531	694	47.78	-6.42	41.49	0.75	1.121	1.349	0.161	0.198	0.255	0.812	1.204	1.452
15	OD(Right)	Pre	81	1.69897	DMEK	703	826.125	46.93	-6.08	41.04	2.762	1.543	3.163	0.196	0.237	0.308	2.845	1.647	3.287
16	OD(Right)	Pre	77	0.522879	DMEK	621	817.429	50.32	-6.61	43.88	1.774	0.961	2.018	0.378	0.28	0.47	1.648	0.844	1.851
17	OD(Right)	Pre	69	0.522879	DMEK	745	919.2	50.72	-7.21	43.76	2.222	0.939	2.412	0.602	0.469	0.763	1.767	0.858	1.964
18	OS(Left)	Pre	82	1.52288	DMEK	696	824.429	50.05	-6.7	43.57	2.409	1.54	2.859	0.477	0.201	0.518	2.198	1.588	2.711
19	OS(Left)	Pre	69	0.39794	DMEK	624	855	51.09	-7.23	44.06	0.986	0.804	1.272	0.406	0.343	0.532	1.101	0.692	1.301
20	OD(Right)	Pre	82	1.30103	DMEK	718	791	50.89	-6.08	45.15	0.796	0.839	1.157	0.329	0.423	0.536	1.067	0.996	1.46
21	OS(Left)	Pre	73	0.522879	DMEK	663	801.75	50.2	-6.35	44.1	1.286	0.932	1.588	0.945	0.655	1.15	1.51	0.797	1.707
22	OS(Left)	Pre	74	1	DMEK	859	1070.5	44.69	-7.35	37.63	3.813	2.072	4.34	1.152	0.516	1.262	3.972	2.41	4.646
23	OS(Left)	Pre	64	1	DMEK	675	719.75	53.02	-6.19	47.08	3.324	3.192	4.608	0.424	0.242	0.488	3.059	3.214	4.437
24	OD(Right)	Pre	74	1.30103	DMEK	731	821	47.11	-5.97	41.33	0.512	0.449	0.681	0.173	0.259	0.311	0.452	0.413	0.613
25	OD(Right)	Pre	79	1.39794	DMEK	956	1172	49.02	-7.98	41.44	1.909	0.688	2.029	0.406	0.481	0.629	1.835	0.829	2.013
26	OS(Left)	Pre	75	0.39794	DMEK	598	784.25	48.06	-6.59	41.65	0.783	0.392	0.876	0.432	0.263	0.505	0.779	0.41	0.88
27	OD(Right)	Pre	79	0.522879	DMEK	632	719.833	50.16	-6.12	44.23	0.611	0.653	0.895	0.477	0.348	0.591	0.552	0.539	0.771
28	OS(Left)	Pre	79	1	DMEK	588	749.143	50.89	-6.71	44.33	0.854	0.579	1.032	0.11	0.149	0.185	0.847	0.545	1.008
29	OD(Right)	Pre	74	1	DMEK	645	791.167	47.85	-6.26	41.76	0.845	0.54	1.003	0.279	0.211	0.35	0.74	0.485	0.885
30	OD(Right)	Pre	81	0.0457575	DMEK	737	787.6	44.12	-5.39	39.13	0.893	0.385	0.972	0.866	0.537	1.019	1.406	0.626	1.539
1	OD(Right)	1month	62	0.09691	DMEK	557	779.167	47.15	-6.67	40.64	1.963	0.785	2.114	0.2	0.22	0.297	2.024	0.808	2.18
2	OD(Right)	1month	76	0.30103	DMEK	580	810.143	51.6	-7.04	44.73	0.661	0.488	0.822	0.18	0.309	0.357	0.541	0.582	0.795
3	OS(Left)	1month	56	0.39794	DMEK	576	804	48.44	-6.85	41.74	1.01	0.612	1.181	0.311	0.32	0.446	1.207	0.584	1.341
4	OD(Right)	1month	57	0.0457575	DMEK	445	704.25	46.29	-6.34	40.07	1.538	1.2	1.951	0.44	0.275	0.519	1.705	1.309	2.149
5	OS(Left)	1month	60	0	DMEK	579	730.333	48.01	-6.31	41.84	1.107	1.431	1.809	0.38	0.322	0.498	0.991	1.345	1.671
6	OS(Left)	1month	83	0.69897	DMEK	490	794.667	49.22	-7.18	42.2	0.981	0.968	1.379	0.414	0.263	0.49	0.868	0.935	1.276
7	OS(Left)	1month	76	0.39794	DMEK	499	740.429	50.38	-6.72	43.8	1.327	0.988	1.654	0.222	0.237	0.325	1.269	0.983	1.605
8	OD(Right)	1month	71	0.221849	DMEK	551	738.143	52.2	-7.46	44.95	1.827	2.193	2.855	0.961	0.799	1.25	1.272	1.742	2.157
9	OD(Right)	1month	83	0.69897	DMEK	481	820.6	48.78	-6.8	42.11	1.72	2.141	2.746	0.233	0.331	0.405	1.771	2.005	2.675
10	OS(Left)	1month	71	0.154902	DMEK	536	773.75	50.1	-7.01	43.27	1.643	0.717	1.792	0.432	0.308	0.53	1.82	0.852	2.009
11	OD(Right)	1month	75	0.39794	DMEK	470	799.875	50.07	-6.94	43.28	0.753	0.873	1.153	0.489	0.379	0.619	0.743	0.808	1.098
12	OS(Left)	1month	69	-0.0791812	DMEK	577	744	48.24	-6.06	42.32	2.083	1.372	2.495	0.228	0.425	0.482	1.945	1.261	2.318
13	OD(Right)	1month	73	0.69897	DMEK	422	730.625	48.22	-6.81	41.56	0.847	0.794	1.161	0.664	0.474	0.816	1.15	0.645	1.319
14	OS(Left)	1month	78	0.30103	DMEK	472	658.429	48.02	-6.27	41.86	0.701	0.713	1	0.13	0.22	0.256	0.703	0.667	0.969
15	OD(Right)	1month	81	0.154902	DMEK	466	697.875	47.8	-6.05	41.85	0.606	0.624	0.87	0.14	0.179	0.227	0.568	0.673	0.88
16	OD(Right)	1month	77	0	DMEK	519	789.571	50.62	-6.35	44.4	0.853	1.183	1.458	0.257	0.338	0.424	0.956	1.142	1.489
17	OD(Right)	1month	69	0	DMEK	603	894.167	50.91	-7.21	43.89	1.388	0.777	1.591	0.663	0.441	0.796	0.85	0.779	1.153
18	OS(Left)	1month	82	0.09691	DMEK	488	750.625	49.93	-6.69	43.37	1.586	1.203	1.99	0.218	0.293	0.365	1.535	1.042	1.855
19	OS(Left)	1month	69	0.09691	DMEK	586	869.167	50.32	-7.25	43.3	0.732	0.859	1.129	0.717	0.43	0.836	0.996	0.643	1.186
20	OD(Right)	1month	82	0.09691	DMEK	488	785.125	49.71	-6.82	43.03	1.05	0.347	1.106	0.323	0.352	0.478	1.125	0.439	1.207
21	OS(Left)	1month	73	0.39794	DMEK	458	687	49.51	-6.46	43.23	2.714	1.776	3.244	0.276	0.196	0.338	2.687	1.808	3.239
22	OS(Left)	1month	74	0.30103	DMEK	533	720.75	47.17	-6.18	41.13	1.281	1.034	1.647	0.386	0.283	0.479	1.022	0.922	1.377
23	OS(Left)	1month	64	0.30103	DMEK	505	729.429	49	-6.57	42.57	2.232	0.957	2.428	0.275	0.246	0.369	2.41	1.027	2.619
24	OD(Right)	1month	74	0	DMEK	516	720.25	47.39	-6.2	41.31	1.128	0.459	1.217	0.18	0.206	0.273	1.149	0.424	1.225
25	OD(Right)	1month	79	0.69897	DMEK	495	686.571	50.24	-6.18	44.19	1.398	1.081	1.767	0.195	0.227	0.299	1.512	1.144	1.896
26	OS(Left)	1month	75	0.39794	DMEK	529	794.625	48.25	-6.69	41.71	1.106	0.529	1.226	0.553	0.343	0.651	0.995	0.56	1.142
27	OD(Right)	1month	79	0.30103	DMEK	554	772.25	50.5	-6.75	43.9	0.566	0.515	0.765	0.638	0.453	0.782	0.94	0.693	1.168
28	OD(Right)	1month	79	0.09691	DMEK	590	782.2	50.8	-6.87	44.14	1.089	0.71	1.3	0.525	0.418	0.671	1.209	0.677	1.386
29	OD(Right)	1month	74	0.39794	DMEK	592	856.286	48.33	-6.72	41.81	0.53	0.626	0.82	0.638	0.411	0.759	0.859	0.734	1.13
30	OD(Right)	1month	81	0	DMEK	546	786.667	44.02	-5.91	38.24	1.782	0.987	2.037	0.186	0.215	0.285	1.925	0.998	2.168
1	OD(Right)	3months	62	0.0457575	DMEK	526	707.375	47.15	-6.67	40.64	1.755	1.346	2.211	0.215	0.23	0.315	1.661	1.288	2.102
2	OD(Right)	3months	76	0.09691	DMEK	519	738.375	51.6	-7.04	44.73	0.279	0.388	0.478	0.128	0.274	0.302	0.297	0.352	0.461
3	OS(Left)	3months	56	0.154902	DMEK	531	732.25	48.44	-6.85	41.74	1.302	0.545	1.411	0.282	0.261	0.384	1.475	0.543	1.572
4	OD(Right)	3months	57	0.0457575	DMEK	453	674.5	46.29	-6.34	40.07	1.006	0.967	1.395	0.365	0.236	0.434	1.296	1.057	1.672
5	OS(Left)	3months	60	0	DMEK	551	734.5	48.01	-6.31	41.84	1.285	0.865	1.549	0.337	0.309	0.458	1.352	0.868	1.606
6	OS(Left)	3months	83	0.30103	DMEK	471	726	49.22	-7.18	42.2	2.077	1.024	2.316	0.352	0.255	0.435	2.275	0.96	2.469
7	OS(Left)	3months	76	0.30103	DMEK	483	697.833	50.38	-6.72	43.8	3.818	2.263	4.438	0.537	0.332	0.631	3.372	2.035	3.939
8	OD(Right)	3months	71	0.09691	DMEK	565	737	52.2	-7.46	44.95	1.177	1.401	1.83	0.875	0.796	1.183	0.88	1.104	1.412
9	OD(Right)	3months	83	0.30103	DMEK	493	704	48.78	-6.8	42.11	1.027	1.291	1.65	0.329	0.415	0.529	0.965	1.238	1.57
10	OS(Left)	3months	71	0.09691	DMEK	552	728	50.1	-7.01	43.27	1.511	0.368	1.556	0.331	0.299	0.447	1.635	0.494	1.707
11	OD(Right)	3months	75	0.154902	DMEK	519	761.375	50.07	-6.94	43.28	0.805	0.769	1.113	0.191	0.243	0.309	0.823	0.747	1.112
12	OS(Left)	3months	69	-0.0791812	DMEK	457	644.571	48.24	-6.06	42.32	0.961	0.428	1.052	0.174	0.178	0.248	0.931	0.395	1.011
13	OD(Right)	3months	73	0.30103	DMEK	438	722.5	48.22	-6.81	41.56	0.99	0.644	1.181	0.396	0.403	0.565	0.919	0.644	1.123
14	OS(Left)	3months	78	0.09691	DMEK	470	632.143	48.02	-6.27	41.86	0.926	0.626	1.117	0.102	0.164	0.193	0.873	0.594	1.056
15	OD(Right)	3months	81	0	DMEK	459	672.375	47.8	-6.05	41.85	0.461	0.404	0.613	0.086	0.154	0.176	0.414	0.398	0.574
16	OD(Right)	3months	77	0	DMEK	523	785.143	50.62	-6.35	44.4	0.948	0.566	1.104	0.238	0.2	0.311	1.113	0.542	1.238
17	OD(Right)	3months	69	0	DMEK	575	811.625	50.91	-7.21	43.89	0.647	0.575	0.866	0.45	0.375	0.586	0.643	0.459	0.789
18	OS(Left)	3months	82	0	DMEK	491	728	49.93	-6.69	43.37	1.682	0.693	1.819	0.203	0.184	0.274	1.535	0.624	1.657
19	OS(Left)	3months	69	0	DMEK	581	829.5	50.32	-7.25	43.3	0.6	0.441	0.745	0.707	0.42	0.822	0.617	0.439	0.757
20	OD(Right)	3months	82	0	DMEK	511	739.875	49.71	-6.82	43.03	0.998	0.38	1.068	0.133	0.145	0.197	0.902	0.301	0.951
21	OS(Left)	3months	73	0.30103	DMEK	502	716.25	49.51	-6.46	43.23	1.313	0.725	1.5	0.121	0.173	0.212	1.4	0.74	1.584
22	OS(Left)	3months	74	0.30103	DMEK	518	690	47.17	-6.18	41.13	1.136	0.942	1.475	0.522	0.38	0.646	0.971	0.962	1.367
23	OS(Left)	3months	64	0.221849	DMEK	448	646.125	49	-6.57	42.57	1.178	0.745	1.394	0.129	0.169	0.212	1.157	0.728	1.367
24	OD(Right)	3months	74	-0.0791812	DMEK	502	700.25	47.39	-6.2	41.31	1.22	0.723	1.418	0.153	0.202	0.254	1.282	0.7	1.461
25	OD(Right)	3months	79	0.522879	DMEK	500	726.143	50.24	-6.18	44.19	0.874	0.748	1.151	0.217	0.229	0.315	0.877	0.859	1.227
26	OS(Left)	3months	75	0.154902	DMEK	497	746.667	48.25	-6.69	41.71	0.819	0.407	0.915	0.302	0.25	0.392	0.813	0.496	0.952
27	OD(Right)	3months	79	0.09691	DMEK	532	736.571	50.5	-6.75	43.9	0.402	0.792	0.889	0.538	0.407	0.674	0.448	0.975	1.073
28	OD(Right)	3months	79	-0.0791812	DMEK	557	758	50.8	-6.87	44.14	0.948	0.459	1.053	0.575	0.407	0.705	1.317	0.549	1.427
29	OD(Right)	3months	74	0.30103	DMEK	519	729.286	48.33	-6.72	41.81	0.348	0.736	0.814	0.584	0.397	0.706	0.536	0.857	1.011
30	OD(Right)	3months	81	-0.0791812	DMEK	487	719.75	44.02	-5.91	38.24	1.085	0.448	1.174	0.159	0.178	0.238	1.211	0.442	1.29
1	OD(Right)	6months	62	0	DMEK	527	695.125	48.73	-6.4	42.47	1.945	1.068	2.219	0.158	0.213	0.265	1.891	1.034	2.155
2	OD(Right)	6months	76	0	DMEK	519	743	50.62	-6.64	44.11	0.186	0.511	0.544	0.15	0.247	0.289	0.183	0.529	0.56
3	OS(Left)	6months	56	0	DMEK	553	719.714	48.93	-6.58	42.49	0.746	0.753	1.06	0.209	0.228	0.309	0.747	0.643	0.986
4	OD(Right)	6months	57	0	DMEK	483	708.571	46.06	-6.18	40	1.297	0.624	1.439	0.381	0.217	0.438	1.594	0.646	1.72
5	OS(Left)	6months	60	0	DMEK	549	728.25	48.06	-6.19	42.01	1.175	0.903	1.482	0.347	0.32	0.472	1.264	0.899	1.551
6	OS(Left)	6months	83	0.09691	DMEK	455	679.2	49.63	-6.7	43.09	1.821	0.845	2.007	0.2	0.287	0.35	1.935	0.809	2.098
7	OS(Left)	6months	76	0.221849	DMEK	493	720.25	50.26	-6.66	43.75	0.911	0.508	1.043	0.11	0.178	0.209	0.919	0.482	1.038
8	OD(Right)	6months	71	0.0457575	DMEK	560	743.5	51.03	-7.52	43.73	1.573	1.579	2.228	0.535	0.442	0.694	1.278	1.341	1.852
9	OD(Right)	6months	83	0.09691	DMEK	474	683.25	49.02	-6.74	42.42	1.601	1.441	2.154	0.276	0.274	0.389	1.677	1.441	2.21
10	OS(Left)	6months	71	-0.0791812	DMEK	561	742.625	50.92	-6.78	44.29	1.467	0.588	1.58	0.325	0.289	0.435	1.485	0.617	1.609
11	OD(Right)	6months	75	0.09691	DMEK	531	767.5	51.08	-6.66	44.57	0.913	0.774	1.197	0.188	0.178	0.259	0.892	0.773	1.18
12	OS(Left)	6months	69	-0.0791812	DMEK	456	635.125	48.65	-6.09	42.66	0.79	0.307	0.848	0.127	0.175	0.216	0.768	0.248	0.807
13	OD(Right)	6months	73	0.09691	DMEK	443	710.75	49.33	-6.7	42.76	0.786	0.436	0.898	0.261	0.31	0.406	0.66	0.385	0.764
14	OS(Left)	6months	78	0	DMEK	473	630.25	49.19	-6.17	43.13	0.737	0.259	0.781	0.149	0.149	0.211	0.703	0.242	0.743
15	OD(Right)	6months	81	0	DMEK	468	670	47.61	-6.07	41.65	0.248	0.29	0.382	0.06	0.146	0.158	0.263	0.313	0.409
16	OD(Right)	6months	77	0	DMEK	520	718.667	49.85	-6.53	43.46	0.911	0.519	1.049	0.18	0.171	0.248	1.009	0.491	1.122
17	OD(Right)	6months	69	0	DMEK	580	780.5	51.2	-6.73	44.64	0.512	0.524	0.733	0.339	0.267	0.432	0.468	0.454	0.652
18	OS(Left)	6months	82	0	DMEK	522	709	50.39	-6.58	43.94	1.551	0.706	1.704	0.177	0.149	0.232	1.409	0.634	1.545
19	OS(Left)	6months	69	-0.0791812	DMEK	585	803.857	51.07	-7.05	44.21	0.586	0.482	0.759	0.494	0.343	0.601	0.81	0.572	0.991
20	OD(Right)	6months	82	0	DMEK	516	743	50.32	-6.61	43.84	0.785	0.478	0.919	0.099	0.123	0.158	0.702	0.456	0.837
21	OS(Left)	6months	73	0.09691	DMEK	498	717.857	49.54	-6.53	43.17	1.07	0.719	1.289	0.1	0.152	0.181	1.14	0.734	1.356
22	OS(Left)	6months	74	0.30103	DMEK	528	693	48.53	-6.21	42.47	1.194	0.986	1.549	0.57	0.369	0.679	0.861	0.969	1.296
23	OS(Left)	6months	64	0.09691	DMEK	456	646.5	48.11	-6.19	42.03	1.099	0.641	1.272	0.086	0.16	0.182	1.105	0.643	1.278
24	OD(Right)	6months	74	-0.0791812	DMEK	515	688	47.77	-6.13	41.77	1.158	0.665	1.336	0.151	0.178	0.233	1.12	0.644	1.292
25	OD(Right)	6months	79	0.39794	DMEK	494	671.143	49.04	-6.24	42.93	1.102	0.759	1.338	0.181	0.197	0.267	0.994	0.767	1.255
26	OS(Left)	6months	75	0.154902	DMEK	500	710	48.96	-6.28	42.79	1.002	0.353	1.063	0.238	0.22	0.324	1.082	0.343	1.135
27	OD(Right)	6months	79	-0.0791812	DMEK	526	706.625	50.29	-6.48	43.95	0.593	0.417	0.724	0.443	0.335	0.555	0.587	0.528	0.789
28	OD(Right)	6months	79	-0.0791812	DMEK	544	734.5	50.31	-6.69	43.82	1.199	0.475	1.29	0.507	0.404	0.648	1.493	0.38	1.541
29	OD(Right)	6months	74	0.09691	DMEK	520	727	47.86	-6.26	41.75	0.264	0.561	0.62	0.566	0.378	0.68	0.693	0.573	0.899
30	OD(Right)	6months	81	-0.0791812	DMEK	491	685	43.67	-5.72	38.04	0.914	0.41	1.002	0.132	0.163	0.21	1.012	0.429	1.099
1	OD(Right)	12months	62	0	DMEK	546	703.25	49.09	-6.4	42.83	1.71	0.885	1.926	0.084	0.16	0.18	1.684	0.864	1.893
2	OD(Right)	12months	76	0	DMEK	516	733.333	50.59	-6.68	44.04	0.726	0.378	0.819	0.15	0.263	0.303	0.678	0.384	0.779
3	OS(Left)	12months	56	0	DMEK	578	732.714	49.1	-6.51	42.73	0.923	0.426	1.016	0.138	0.19	0.235	0.861	0.335	0.924
4	OD(Right)	12months	57	0	DMEK	489	707.5	46.36	-6.27	40.21	1.134	0.622	1.293	0.416	0.251	0.486	1.435	0.59	1.551
5	OS(Left)	12months	60	0	DMEK	539	714	48.18	-6.16	42.15	0.906	0.626	1.101	0.228	0.286	0.365	1.071	0.659	1.257
6	OS(Left)	12months	83	0.09691	DMEK	479	648.25	49.61	-6.52	43.23	1.899	0.709	2.027	0.164	0.181	0.245	1.841	0.739	1.984
7	OS(Left)	12months	76	0.221849	DMEK	506	700.125	51.07	-6.63	44.58	0.487	0.492	0.692	0.098	0.158	0.186	0.497	0.457	0.675
8	OD(Right)	12months	71	0.0457575	DMEK	569	724	51.6	-7.22	44.56	0.703	0.493	0.858	0.319	0.24	0.399	0.746	0.493	0.894
9	OD(Right)	12months	83	0.09691	DMEK	504	699.667	49.59	-6.62	43.11	1.228	1.224	1.734	0.401	0.216	0.455	1.471	1.407	2.035
10	OS(Left)	12months	71	-0.0791812	DMEK	565	740.429	51.09	-6.73	44.52	1.056	0.366	1.118	0.201	0.261	0.33	1.046	0.401	1.12
11	OD(Right)	12months	75	0.09691	DMEK	537	743.714	50.92	-6.72	44.36	0.942	0.75	1.204	0.182	0.181	0.256	0.908	0.751	1.178
12	OS(Left)	12months	69	-0.0791812	DMEK	465	639.286	48.52	-6.09	42.54	0.455	0.294	0.542	0.091	0.165	0.188	0.485	0.261	0.551
13	OD(Right)	12months	73	0.09691	DMEK	456	698	49.36	-6.62	42.86	0.802	0.628	1.019	0.245	0.293	0.382	0.638	0.644	0.906
14	OS(Left)	12months	78	0	DMEK	473	634.25	48.57	-6.21	42.47	1.049	0.363	1.11	0.163	0.137	0.213	0.949	0.354	1.013
15	OD(Right)	12months	81	0	DMEK	470	658.714	47.82	-6.12	41.81	0.237	0.205	0.313	0.065	0.15	0.164	0.24	0.183	0.302
16	OD(Right)	12months	77	0	DMEK	537	742.286	49.98	-6.45	43.66	0.932	0.524	1.069	0.153	0.164	0.224	1.061	0.533	1.187
17	OD(Right)	12months	69	0	DMEK	580	789.5	50.6	-6.73	44.03	0.57	0.583	0.815	0.313	0.261	0.407	0.564	0.51	0.76
18	OS(Left)	12months	82	0	DMEK	531	730.5	50.46	-6.58	44.01	1.333	0.471	1.414	0.142	0.144	0.202	1.217	0.423	1.288
19	OS(Left)	12months	69	-0.0791812	DMEK	582	799.875	51	-6.9	44.28	0.481	0.448	0.658	0.367	0.283	0.463	0.682	0.455	0.82
20	OD(Right)	12months	82	0	DMEK	516	743	50.04	-6.64	43.54	0.785	0.478	0.919	0.099	0.123	0.158	0.702	0.456	0.837
21	OS(Left)	12months	73	0.09691	DMEK	507	703	49.61	-6.52	43.23	0.871	0.589	1.051	0.101	0.174	0.201	0.944	0.612	1.125
22	OS(Left)	12months	74	0.30103	DMEK	513	652	48.46	-6.26	42.35	1.331	1.164	1.768	0.555	0.359	0.661	0.962	1.067	1.436
23	OS(Left)	12months	64	0.09691	DMEK	466	660.714	48.03	-6.2	41.94	0.853	0.246	0.888	0.105	0.164	0.194	0.812	0.262	0.853
24	OD(Right)	12months	74	-0.0791812	DMEK	531	698.625	47.45	-6.1	41.47	0.454	0.367	0.584	0.095	0.164	0.19	0.48	0.341	0.589
25	OD(Right)	12months	79	0.39794	DMEK	498	661.6	49.36	-6.17	43.31	0.374	0.418	0.561	0.108	0.181	0.211	0.383	0.441	0.584
26	OS(Left)	12months	75	0.154902	DMEK	508	698.571	48.61	-6.28	42.44	0.48	0.423	0.639	0.19	0.17	0.255	0.549	0.371	0.663
27	OD(Right)	12months	79	-0.0791812	DMEK	523	646.25	50.02	-6.42	43.73	0.483	0.669	0.825	0.227	0.257	0.343	0.53	0.745	0.915
28	OD(Right)	12months	79	-0.0791812	DMEK	556	737.833	50.33	-6.6	43.91	1.197	0.38	1.256	0.394	0.366	0.538	1.419	0.487	1.5
29	OD(Right)	12months	74	0.09691	DMEK	512	712.143	48.19	-6.38	41.97	0.454	0.701	0.835	0.4	0.306	0.504	0.64	0.841	1.057
30	OD(Right)	12months	81	-0.0791812	DMEK	494	680.167	44.06	-5.71	38.45	0.804	0.47	0.931	0.116	0.142	0.184	0.839	0.443	0.949
